# Supplementary material for: Cost-Effectiveness of Vaccination of Older Adults with an MF59®-Adjuvanted Quadrivalent Influenza Vaccine Compared to Standard-Dose and High-Dose Vaccines in Denmark, Norway, and Sweden
Source: Vaccines (Basel). 2023 Mar 29;11(4):753. doi: 10.3390/vaccines11040753 (PMC10145635; doi:10.3390/vaccines11040753)
Supplement: Supplementary file 1 [file vaccines-11-00753-s001.zip]

Archive with 1 entries (1 files):
- vaccines-2280680-supplementary.pdf
